# Supplementary material for: Novel imaging tools to study mitochondrial morphology in Caenorhabditis elegans
Source: Life Sci Alliance. 2024 Sep 11;7(11):e202402918. doi: 10.26508/lsa.202402918 (PMC11391045; doi:10.26508/lsa.202402918)
Supplement: Supplementary file 1 [file LSA-2024-02918_TableS1.xlsx]

## Sheet: Sheet1
Table S1
Summary of mitochondrial imaging tools in C.elegans presented in this work
Tool	Advantages	Disadvantages
Mito-GFP (2006)	Established tool	Variable baseline expression levels
	Muscle specific promoter	Animals display developmental delay and reduced brood size
	Widely used	Relies on intact mitochondrial import function for visualization
Extrachromosomal Arrays	Reliable means of expressing transgenes	Semistable, requiring selection of transformed animals
	Tissue specific options	Variations in expression level and pattern due to array characteristics
		Laborious selection process for transformed animals
Mitochondrial dyes (i.e. TMRE)	Convenient means to visualize mitochondria in worm tissues	Staining variability across tissues due to infiltration
	Brief experimental procedures	Off target effects, dye aggregation, or quenching may interfere
		Dependency on intact mitochondrial membrane for consistent staining
SKI LODGE Strains	Increased fluorophore intensity and homogeneity across tissues	Limited assessment of relative mitochondrial expression levels
	CRISPR assisted integration for stability	Minor changes in lifespan and/or health span indicators
Endogenous Strains	Provides insights into endogenous mitochondrial expression levels	Lower fluorophore intensity compared to SKI LODGE strains
	No striking alterations in animal physiology
