# Supplementary material for: Novel imaging tools to study mitochondrial morphology in Caenorhabditis elegans
Source: Life Sci Alliance. 2024 Sep 11;7(11):e202402918. doi: 10.26508/lsa.202402918 (PMC11391045; doi:10.26508/lsa.202402918)
Supplement: Supplementary file 2 [file LSA-2024-02918_TableS2.xlsx]

## Sheet: Sheet1
Table S2
List of C. elegans strains
Genotype	Strain ID	Alternative name	Source
wild type	N2 bristol		CGC
zcIs14[myo-3p::GFP(mit)]	SJ4103	myo-3::GFPmit	CGC
wbmEx289[myo-3p::tomm-20 (aa1-49)::GFP::unc54 3′UTR]	WBM671	Ex(myo-3p::tomm-20aa1-49::GFP)	Mair lab
N2, wbmIs97[eft-3p::tomm-20::GFP::unc-54 3'UTR, *wbmIs65]	WBM1231	SKI eft-3p::tomm20::GFP	Mair lab
N2, wbmIs98[eft-3p::tomm-20::mCherry::unc-54 3'UTR, *wbmIs65]	WBM1232	SKI eft-3p::tomm20::mCherry	Mair lab
tomm-70(wbm81) III	WBM1444	TOMM-70::GFP	Mair lab
scpl-4(wbm108[TIMM-50::scarlet]) V	WBM1688	TIMM-50::mScarlet	Mair lab
tomm-70(wbm81[TOMM-70::GFP) III; scpl-4(wbm108[TIMM50::scarlet]) V	WBM1689	TOMM-70::GFP ; TIMM-50::mScarlet	Mair lab
cox-4(zu476[cox-4::eGFP::3xFLAG]) I	JJ2586	COX-4::GFP	CGC
N2, wbmIs65[eft-3p::3XFLAG::dpy-10 crRNA::unc-54 3'UTR, V:8645000]	WBM1140	SKIS: eft-3p::dpy-10 crRNA site	Mair lab
syIs268 (myo-3p::TOM20::mRFP)	myo-3p::TOM20::mRFP	myo-3p::TOM20::mRFP	Sean P. Curran
