# Supplementary material for: Novel imaging tools to study mitochondrial morphology in Caenorhabditis elegans
Source: Life Sci Alliance. 2024 Sep 11;7(11):e202402918. doi: 10.26508/lsa.202402918 (PMC11391045; doi:10.26508/lsa.202402918)
Supplement: Supplementary file 3 [file LSA-2024-02918_TableS3.xlsx]

## Sheet: Sheet1
Table S3
Lifespan table
Genotype	Bacteria	Median (days)	P value (Log rank, Mantel-Cox)	Deaths/Total	Figure panel	Lifespan number
Figure 1
Wild type (N2)	OP50-1	16		92/160	Fig 1B	MVA_LS18
zcIs14 [myo-3::GFP(mit)]	OP50-1	20	p < 0.0001 (****) relative to A	124/160
Wild type (N2)	OP50-1	17		62/120	repeat for 1B	MVA_LS15
zcIs14 [myo-3::GFP(mit)]	OP50-1	19	p = 0.0248 (*) relative to A	85/120
Wild type (N2)	OP50-1	17		102/160	repeat for 1B	MVA_LS21
zcIs14 [myo-3::GFP(mit)]	OP50-1	19	p < 0.0001 (****) relative to A	103/160
Wild type (N2)	HT115	19		114/120	Fig 1C	MVA_LS20
zcIs14 [myo-3::GFP(mit)]	HT115	22	p < 0.0001 (****) relative to A	118/120
Wild type (N2)	HT115	18		115/120	repeat for 1C	MVA_LS16
zcIs14 [myo-3::GFP(mit)]	HT115	18	p = 0.7415 (ns) relative to A	94/120
Wild type (N2)	HT115	18		115/120	repeat for 1C	MVA_LS22
zcIs14 [myo-3::GFP(mit)]	HT115	20	p < 0.0001 (****) relative to A	104/120
Figure 3
Wild type (N2)	OP50-1	19		98/120	Fig 3C	MVA_LS14
TOMM-20aa1-49::GFP	OP50-1	17	p = 0.1324 (ns) relative to A	86/120
TOMM-20aa1-49::mCherry	OP50-1	19	p = 0.3493 (ns) relative to A	70/100
Wild type (N2)	OP50-1	17		62/120	repeat for 3C	MVA_LS15
TOMM-20aa1-49::GFP	OP50-1	17	p = 0.7887 (ns) relative to A	57/120
TOMM-20aa1-49::mCherry	OP50-1	19	p = 0.0862 (ns) relative to A	65/120
Wild type (N2)	OP50-1	18		82/160	repeat for 3C	MVA_LS17
TOMM-20aa1-49::GFP	OP50-1	16	p = 0.6439 (ns) relative to A	105/160
TOMM-20aa1-49::mCherry	OP50-1	18	p = 0.9579 (ns) relative to A	93/160
Wild type (N2)	HT115	17		102/120	Fig 3C	MVA_LS13
TOMM-20aa1-49::GFP	HT115	14	p < 0.0001 (****) relative to A	99/120
TOMM-20aa1-49::mCherry	HT115	15	p = 0.0070 (**) relative to A	75/100
Wild type (N2)	HT115	18		115/120	repeat for 3C	MVA_LS16
TOMM-20aa1-49::GFP	HT115	14	p < 0.0001 (****) relative to A	102/120
TOMM-20aa1-49::mCherry	HT115	16	p = 0.0032 (**) relative to A	103/120
Wild type (N2)	HT115	19		117/120	repeat for 3C	MVA_LS19
TOMM-20aa1-49::GFP	HT115	17	p = 0.0001 (***) relative to A	110/120
TOMM-20aa1-49::mCherry	HT115	17	p = 0.0024 (**) relative to A	111/120
Figure 4
Wild type (N2)	OP50-1	19		98/120	Fig 4C	MVA_LS14
TOMM-70::GFP	OP50-1	17	p = 0.3807 (ns) relative to A	76 /120
TIMM-50:mScarlet	OP50-1	17	p = 0.3349 (ns) relative to A	88/120
TOMM-70::GFP ; TIMM-50:mScarlet	OP50-1	17	p = 0.08194 (ns) relative to A	92/120
Wild type (N2)	OP50-1	17		62/120	repeat for 4C	MVA_LS15
TOMM-70::GFP	OP50-1	16	p = 0.6959 (ns) relative to A	52/120
TIMM-50:mScarlet	OP50-1	17	p = 0.7105 (ns) relative to A	68/120
TOMM-70::GFP ; TIMM-50:mScarlet	OP50-1	17	p = 0.7119 (ns) relative to A	65/120
Wild type (N2)	OP50-1	17		112/120	repeat for 4C	SR_LS2
TOMM-70::GFP	OP50-1	15	p = 0.3301 (ns) relative to A	104/120
TIMM-50:mScarlet	OP50-1	17	p = 0.5409 (ns) relative to A	104/120
TOMM-70::GFP ; TIMM-50:mScarlet	OP50-1	18	p = 0.1046 (ns) relative to A	70/80
Wild type (N2)	HT115	17		102/120	Fig 4C	MVA_LS13
TOMM-70::GFP	HT115	17	p = 0.1820 (ns) relative to A	114/120
TIMM-50:mScarlet	HT115	17	p = 0.2945 (ns) relative to A	110/120
TOMM-70::GFP ; TIMM-50:mScarlet	HT115	17	p = 0.8009 (ns) relative to A	108/120
Wild type (N2)	HT115	18		115/120	repeat for 4C	MVA_LS16
TOMM-70::GFP	HT115	16	p = 0.1854 (ns) relative to A	115/120
TIMM-50:mScarlet	HT115	18	p = 0.8969 (ns) relative to A	109/120
TOMM-70::GFP ; TIMM-50:mScarlet	HT115	18	p = 0.3163 (ns) relative to A	108/120
Wild type (N2)	HT115	19		90/120	repeat for 4C	SR_LS1
TOMM-70::GFP	HT115	21	p = 0.0269 (*) relative to A	111/120
TIMM-50:mScarlet	HT115	19	p = 0.8126 (ns) relative to A	114/120
TOMM-70::GFP ; TIMM-50:mScarlet	HT115	21	p = 0.1223 (ns) relative to A	118/120
Figure S1
Wild type (N2)	OP50-1	16		92/160	Fig 1B	MVA_LS18
Ex(myo-3p::TOMM-20::GFP)	OP50-1	18	p < 0.0001 (****) relative to A	127/160
Wild type (N2)	OP50-1	17		62/120	repeat for 1B	MVA_LS15
Ex(myo-3p::TOMM-20::GFP)	OP50-1	19	p = 0.1036 (ns) relative to A	97/120
Wild type (N2)	OP50-1	17		102/160	repeat for 1B	MVA_LS21
Ex(myo-3p::TOMM-20::GFP)	OP50-1	21	p < 0.0001 (****) relative to A	119/160
Wild type (N2)	HT115	19		114/120	Fig 1C	MVA_LS20
Ex(myo-3p::TOMM-20::GFP)	HT115	19	p = 0.0295 (*) relative to A	116/120
Wild type (N2)	HT115	18		115/120	repeat for 1C	MVA_LS16
Ex(myo-3p::TOMM-20::GFP)	HT115	18	p = 0.2752 (ns) relative to A	114/120
Wild type (N2)	HT115	18		115/120	repeat for 1C	MVA_LS22
Ex(myo-3p::TOMM-20::GFP)	HT115	18	p = 0.3174 (ns) relative to A	106/120
